# Supplementary material for: Effect of grey-level discretization on texture feature on different weighted MRI images of diverse disease groups
Source: PLoS One. 2021 Jun 18;16(6):e0253419. doi: 10.1371/journal.pone.0253419 (PMC8213143; doi:10.1371/journal.pone.0253419)
Supplement: S1 File — (XLSX) [file pone.0253419.s001.xlsx]

## Sheet: TI nomenclature
Matrix group	Texture index abbreviation	Texture index
GLCM	JMax	Joint maximum
GLCM	JVar	Joint variance
GLCM	JEntropy	Joint entropy
GLCM	Dissim	Dissimilarity
GLCM	DiffVar	Difference variance
GLCM	SumAverage	Sum average
GLCM	SumVar	Sum variance
GLCM	Energy	Energy
GLCM	Contrast	Contrast
GLCM	NormInvDiff	Normalized inverse difference
GLCM	Homogeneity	Homogeneity
GLCM	InVar	Inverse variance
GLCM	Correlation	Correlation
GLCM	AutoCorr	Autocorrelation
GLCM	ClusterShade	Cluster shade
GLCM	ClusterProm	Cluster prominence
GLCM	InfCorr1	First measure of information correlation
GLCM	InfCorr2	Second measure of information correlation
GLRLM	SRE	Short runs emphasis
GLRLM	LRE	Long runs emphasis
GLRLM	GLN	Grey level non-uniformity
GLRLM	RLN	Run length non-uniformity
GLRLM	RP	Run percentage
GLRLM	LGRE	Low grey level run emphasis
GLRLM	HGRE	High grey level run emphasis
GLRLM	SRLGE	Short run low grey level emphasis
GLRLM	SRHGE	Short run high grey level emphasis
GLRLM	LRLGE	Long run low grey level emphasis
GLRLM	LRHGE	Long run high grey level emphasis
GLSZM	SZE	Small zone emphasis
GLSZM	LZE	Large zone emphasis
GLSZM	LGZE	Low grey level zone emphasis
GLSZM	HGZE	High grey level zone emphasis
GLSZM	SZLGE	Small zone low grey level emphasis
GLSZM	SZHGE	Small zone high grey level emphasis
GLSZM	LZLGE	Large zone low grey level emphasis
GLSZM	LZHGE	Large zone high grey level emphasis
GLSZM	GLN	Grey level non-uniformity
GLSZM	ZSN	Zone size non-uniformity
GLSZM	ZP	Zone percentage

## Sheet: S1 Fig. GLCM_T1
Ischaemia																					Metastasis																						MS
Control										Diseased												Control										Diseased												Control

## Sheet: S2 Fig. GLCM_T2
Ischaemia																					Metastasis																						MS
Control										Diseased												Control										Diseased												Control

## Sheet: S3 Fig. GLRLM_T1
Ischaemia																					Metastasis																						MS
Control										Diseased												Control										Diseased												Control

## Sheet: S4 Fig. GLRLM_T2
Ischaemia																					Metastasis																						MS
Control										Diseased												Control										Diseased												Control

## Sheet: S5 Fig. GLSZM_T1
Ischaemia																					Metastasis																						MS
Control										Diseased												Control										Diseased												Control

## Sheet: S6 Fig. GLSZM_T2
Ischaemia																					Metastasis																						MS
Control										Diseased												Control										Diseased												Control

## Sheet: S7 Fig. Colormap (p values)
	These are the colormaps representing the results of the statistical tests for all Tis in both discretization cases. Colder colors correspond to statistically significantly different Tis between healthy and pathological areas. Below each colormap, the number of significantly different TIs (N(p < 0.05)) is shown for that given discretization and binning parameter.
																					B = 50 OR D = 64 (shown in article)
																																							D	AR	LRR
																																							8	190	166
																																							16	193	158
																																							32	190	159
																																							64	192	158
																																							128	195	162
																																							256	196	152
																																							512	171	149
																																							1024	176	145
																																						N=	240
																																						B	D	AR	LRR
																																					D=8 B=100	100	8	79.1667	69.1667
																																					D=16 B=80	80	16	80.4167	65.8333
																																					D=32 B=60	60	32	79.1667	66.25
																																					D=64 B=50	50	64	80	65.8333
																																					D=128 B=30	30	128	81.25	67.5
																																					D=256 B=20	20	256	81.6667	63.3333
																																					D=512 B=5	5	512	71.25	62.0833
																																					D=1024 B=1	1	1024	73.3333	60.4167
	N(p<0.05) = 192										N(p<0.05) = 158
																					B = 100 OR D = 8
	N(p<0.05) = 190										N(p<0.05) = 166
																					B = 80 OR D = 16
	N(p<0.05) = 193										N(p<0.05) = 158
																					B = 60 OR D = 32
	N(p<0.05) = 190										N(p<0.05) = 159
																					B = 30 OR D =128
	N(p<0.05) = 195										N(p<0.05) = 162
																					B = 20 OR D = 256
	N(p<0.05) = 196										N(p<0.05) = 152
																					B = 5 OR D = 512
	N(p<0.05) = 171										N(p<0.05) = 149
																					B = 1 OR D = 1024
	N(p<0.05) = 176										N(p<0.05) = 145
