# Supplementary material for: Effect of grey-level discretization on texture feature on different weighted MRI images of diverse disease groups
Source: PLoS One. 2021 Jun 18;16(6):e0253419. doi: 10.1371/journal.pone.0253419 (PMC8213143; doi:10.1371/journal.pone.0253419)
Supplement: S2 File — (XLSX) [file pone.0253419.s002.xlsx]

## Sheet: S7 Fig. GLCM_T1
Ischaemia																					Metastasis																						MS
Control										Diseased												Control										Diseased												Control

## Sheet: S8 Fig. GLCM_T2
Ischaemia																					Metastasis																						MS
Control										Diseased												Control										Diseased												Control

## Sheet: S9 Fig. GLRLM_T1
Ischaemia																					Metastasis																						MS
Control										Diseased												Control										Diseased												Control

## Sheet: S10 Fig. GLRLM_T2
Ischaemia																					Metastasis																						MS
Control										Diseased												Control										Diseased												Control

## Sheet: S11 Fig. GLSZM_T1
Ischaemia																					Metastasis																						MS
Control										Diseased												Control										Diseased												Control

## Sheet: S12 Fig. GLSZM_T2
Ischaemia																					Metastasis																						MS
Control										Diseased												Control										Diseased												Control

## Sheet: a-, k- and R2-values
Equation used to compute trendlines: a·xk			Ischaemia
Therefore, slope is actually the k power (because of the log-log scale):
log(a·xk) = log(a) + k·log(x)
			T1 Control									T1 Diseased									T2 Control									T2 Diseased
			AR				LRR					AR				LRR					AR				LRR					AR				LRR
Matrix group	Texture index abbreviation	Texture index	a	k	R2		a	k	R2			a	k	R2		a	k	R2			a	k	R2		a	k	R2			a	k	R2		a	k	R2
GLCM	JMax	Joint maximum	0.230374	-0.20088	0.0847396		0.0114801	-0.0958946	0.0109552			0.165853	-0.117183	0.0497457		0.0107597	0.222015	0.086837			0.200061	-0.507556	0.367655		0.0273017	-0.342103	0.111965			0.0797315	-0.193817	0.0923173		0.0163121	-0.0184555	0.000660749
GLCM	JVar	Joint variance	2.28749	0.0614815	0.00256389		87.3981	-0.0347604	0.00218069			3.08873	0.308973	0.200767		111.171	-0.291782	0.131094			11.9934	0.111468	0.00559563		115.224	-0.088143	0.0164846			15.3516	0.271414	0.202889		113.128	-0.000130793	-4.11235e-08
GLCM	JEntropy	Joint entropy	3.88092	0.0782602	0.0638192		8.69762	0.0259209	0.0424108			4.40962	0.079064	0.200199		8.86232	-0.0210088	0.08168			4.78251	0.123918	0.2625		7.54402	0.0823803	0.273018			5.94968	0.0793111	0.363133		8.22753	0.0360379	0.296524
GLCM	Dissim	Dissimilarity	0.8044	-0.00284838	3.7349e-05		5.77326	-0.132642	0.109254			0.960495	0.120107	0.138653		6.07584	-0.194517	0.382863			1.73051	0.084302	0.0216947		6.60635	-0.0634159	0.0216715			2.4954	0.0695583	0.0564412		7.87257	-0.132211	0.25779
GLCM	DiffVar	Difference variance	0.698253	0.0188057	0.00045089		25.6021	-0.236995	0.141993			1.15318	0.295088	0.234619		32.2436	-0.269179	0.194803			6.03061	0.0068869	2.52702e-05		61.393	-0.232932	0.115504			7.45854	0.161147	0.101184		59.6911	-0.166997	0.157054
GLCM	SumAverage	Sum average	18.6824	-0.0141946	0.00411109		90.4414	-0.0700843	0.0530186			17.8719	-0.00872338	0.00298203		93.8845	-0.166066	0.350213			20.5148	0.0564155	0.0463955		24.6687	0.1204	0.0514009			23.7881	0.0814145	0.132747		25.0033	0.199589	0.258914
GLCM	SumVar	Sum variance	7.96496	0.0626133	0.0023933		299.103	-0.0159591	0.000398915			10.2307	0.309856	0.188916		372.065	-0.285243	0.110562			39.3419	0.117286	0.00559605		364.716	-0.0764464	0.0102141			47.4326	0.296121	0.222581		322.923	0.0597611	0.0117903
GLCM	Energy	Energy	0.138629	-0.397023	0.174704		0.00354213	-0.0563093	0.00296803			0.0797879	-0.150331	0.0712447		0.00367741	0.213297	0.0925305			0.087413	-0.604219	0.395293		0.00925853	-0.404853	0.126684			0.0322416	-0.262145	0.140375		0.00490221	-0.0426406	0.00319806
GLCM	Contrast	Contrast	1.41729	-0.0102372	0.000131336		60.1637	-0.247068	0.118343			2.23307	0.262959	0.188737		74.2032	-0.354758	0.300344			9.93854	0.0494459	0.00159262		113.094	-0.192602	0.072954			15.7158	0.127398	0.055537		150.602	-0.302458	0.299694
GLCM	NormInvDiff	Normalized inverse difference	0.980252	5.03031e-05	2.98374e-05		0.922663	0.00845249	0.103474			0.976968	-0.00323037	0.123614		0.923174	0.00998958	0.371318			0.961456	-0.00434852	0.0341572		0.916841	0.00360607	0.011357			0.943967	-0.0038003	0.0503038		0.90638	0.00784106	0.211741
GLCM	Homogeneity	Homogeneity	0.655926	-0.00267695	0.000224956		0.177659	0.111431	0.0791165			0.608379	-0.0340869	0.0686027		0.186241	0.157557	0.46408			0.54017	-0.0949223	0.168805		0.229204	-0.0190824	0.00173307			0.412928	-0.0390732	0.04634		0.189173	0.0838784	0.187575
GLCM	InVar	Inverse variance	0.93626	0.014668	0.0343868		0.36752	0.10745	0.0779469			0.959768	-0.0309171	0.103966		0.386388	0.141686	0.484156			0.839359	-0.0347036	0.0561001		0.463953	-0.021824	0.00261843			0.728845	-0.03268	0.0611068		0.385723	0.0717509	0.184184
GLCM	Correlation	Correlation	0.591398	0.115783	0.101946		0.633918	0.101744	0.0987433			0.579055	0.0374136	0.0820106		0.633168	0.0266114	0.0476859			0.576604	0.000566362	2.52623e-06		0.583361	-0.000603396	2.87671e-06			0.486985	0.091255	0.31421		0.492033	0.0939361	0.339251
GLCM	AutoCorr	Autocorrelation	90.3144	-0.031414	0.00536614		2123.22	-0.125847	0.0495488			80.745	0.0201333	0.00613274		2136.67	-0.242793	0.296834			115.954	0.106365	0.034977		237.219	0.143117	0.0304198			148.908	0.195316	0.157336		202.802	0.39367	0.244028
GLCM	ClusterShade	Cluster shade	42.1192	-0.140486	0.00407098		9181.81	-0.382262	0.0514622			57.1729	0.420593	0.194421		5580.86	-0.182855	0.049856			665.922	0.142104	0.00453631		13556.4	-0.168342	0.0182273			622.64	0.267247	0.115602		8588.99	-0.000335354	1.85738e-07
GLCM	ClusterProm	Cluster prominence	517.37	-0.0525448	0.00050292		603050	-0.300574	0.0324695			1625.62	0.449748	0.20064		560157	-0.312046	0.0907377			20975.6	0.213624	0.00774368		957449	-0.130025	0.0090124			24014.5	0.322237	0.143209		715187	-0.00342384	1.63804e-05
GLCM	InfCorr1	First measure of information correlation	-0.16783	0.166839	0.0956032		-0.21396	-0.140006	0.10308			-0.143204	0.0445058	0.0343752		-0.225359	-0.200019	0.208809			-0.217779	-0.141858	0.114495		-0.343303	-0.346611	0.661739			-0.201587	-0.0872057	0.0939631		-0.357479	-0.315283	0.547393
GLCM	InfCorr2	Second measure of information correlation	0.667761	0.11364	0.145809		0.931204	-0.0270623	0.0800902			0.680637	0.0421258	0.141212		0.891174	-0.0211226	0.101325			0.79719	-0.041863	0.0282479		0.999764	-0.0723586	0.627338			0.782739	0.00548045	0.00306606		0.958537	-0.0369257	0.352663
GLRLM	SRE	Short runs emphasis	0.0165539	-0.0458445	0.00481918		0.00105949	-0.0141215	-0.00489634			0.0133738	0.264421	0.0818766		0.000888029	0.564139	0.373889			0.0117976	-0.129783	0.0600625		0.0344829	-0.394538	0.124133			0.00817006	0.0288724	0.00556503		0.0215133	-0.222115	0.119688
GLRLM	LRE	Long runs emphasis	89.5979	-0.0360526	0.00739551		2137.36	-0.128449	0.0554318			79.4528	0.0441141	0.0338232		2175.19	-0.244971	0.305859			130.922	0.104605	0.031867		350.505	0.0455868	0.00381576			169.607	0.153641	0.128668		256.769	0.324514	0.205655
GLRLM	GLN	Grey level non-uniformity	30.1798	0.628589	0.686518		85.0993	0.635895	0.873018			47.9054	0.620341	0.908074		88.7864	0.615477	0.920323			22.775	0.625633	0.869298		33.4079	0.626277	0.910282			17.8954	0.789372	0.96481		21.9795	0.785336	0.958244
GLRLM	RLN	Run length non-uniformity	16.7286	0.519778	0.725514		5.6592	0.504985	0.54949			16.7539	0.530648	0.775236		5.80009	0.682379	0.918469			6.98469	0.392721	0.627472		3.70242	0.324319	0.37407			4.16247	0.544081	0.792086		2.23068	0.602442	0.876756
GLRLM	RP	Run percentage	0.425369	0.301	0.643496		0.125496	0.350936	0.770276			0.51884	0.179124	0.375277		0.111656	0.450179	0.897777			0.390772	0.224395	0.160077		0.275299	0.0721266	0.0118306			0.272423	0.309378	0.519581		0.181432	0.299631	0.534119
GLRLM	LGRE	Low grey level run emphasis	0.688903	0.00630275	0.00229192		0.951983	-0.00767693	0.0608429			0.722327	0.0256022	0.139563		0.956483	-0.019789	0.491175			0.81585	0.0190854	0.100792		0.948	-0.00322453	0.00812941			0.863161	0.00711851	0.044812		0.956497	-0.00898282	0.266472
GLRLM	HGRE	High grey level run emphasis	4.08728	0.0019389	1.85491e-05		1.21584	0.0307689	0.0634535			3.49907	-0.0734485	0.102722		1.19098	0.0854443	0.41707			2.48936	-0.0805943	0.0741879		1.25939	0.0102382	0.0044895			1.90215	-0.0159065	0.00822973		1.20371	0.0420848	0.223884
GLRLM	SRLGE	Short run low grey level emphasis	0.0123632	-0.0572111	0.0056372		0.00113284	-0.103535	-0.0453956			0.0107933	0.261336	0.0819728		0.000837883	0.547897	0.372568			0.00920418	-0.102176	0.0468053		0.0317917	-0.39884	0.135321			0.00676798	0.0476908	0.0144468		0.0200939	-0.228805	0.136557
GLRLM	SRHGE	Short run high grey level emphasis	0.0548605	-0.00657071	0.000117922		0.00110969	0.0885977	0.0187824			0.0299798	0.314877	0.111421		0.00125026	0.610638	0.308718			0.0338214	-0.229471	0.0766765		0.0486379	-0.384782	0.091096			0.0177823	-0.0272211	0.00416374		0.0283689	-0.190987	0.0676455
GLRLM	LRLGE	Long run low grey level emphasis	60.433	-0.0283206	0.004016		2022.25	-0.13631	0.0670518			56.1963	0.0814829	0.0877597		2049.56	-0.251551	0.314703			114.716	0.108982	0.0297542		344.998	0.0363347	0.00240703			155.969	0.143619	0.118137		253.316	0.306579	0.205042
GLRLM	LRHGE	Long run high grey level emphasis	381.39	-0.0221483	0.00149447		2660.88	-0.0969285	0.0236295			297.973	-0.0634835	0.0450923		2749.15	-0.216288	0.26821			251.854	0.071319	0.0309013		375.608	0.0842104	0.013343			261.39	0.202171	0.0772919		291.784	0.387139	0.154641
GLSZM	SZE	Small zone emphasis	0.480739	0.0646802	0.0846193		0.689453	-0.0306243	0.16545			0.544716	0.0328622	0.250607		0.684397	-0.0201314	0.204721			0.552861	0.0115875	0.00196214		0.70252	-0.012778	0.0278782			0.551221	0.0322141	0.186488		0.700042	-0.0169595	0.108823
GLSZM	LZE	Large zone emphasis	20521.1	0.556201	0.436871		36.8007	0.914045	0.113718			1802.05	1.12411	0.837636		86.4763	1.19433	0.913008			1370.63	0.613658	0.292818		35.2434	0.550825	0.0802867			420.749	0.630821	0.388317		41.092	0.67414	0.181846
GLSZM	LGZE	Low grey level zone emphasis	0.0335694	0.0143256	-0.00323719		0.00315221	-0.172295	0.0455079			0.0396997	-0.0102964	0.000323433		0.00150444	0.548328	0.378309			0.00872089	-0.137986	0.0510145		0.0488825	-0.554895	0.203704			0.00599989	0.110423	0.0272571		0.0241324	-0.240289	0.141477
GLSZM	HGZE	High grey level zone emphasis	82.2231	-0.0587158	0.0135149		2000.37	-0.142986	0.0773916			72.9876	0.146368	0.155511		2057.72	-0.21902	0.302449			216.723	0.0815976	0.0119175		445.258	0.0844901	0.0281465			263.496	0.0846704	0.105314		401.918	0.219332	0.232961
GLSZM	SZLGE	Small zone low grey level emphasis	0.0142012	0.0979785	-0.0187183		0.00244405	-0.191014	0.0599931			0.017778	0.0801465	0.0269821		0.0010932	0.516557	0.380333			0.00448953	-0.122469	0.0370472		0.0296979	-0.584511	0.271019			0.00316808	0.137446	0.0370044		0.0156885	-0.26461	0.15886
GLSZM	SZHGE	Small zone high grey level emphasis	43.123	-0.0234374	0.00175359		1338.35	-0.166438	0.111903			42.5011	0.159531	0.182592		1366.09	-0.228372	0.351545			140.145	0.0591234	0.00385143		379.562	0.0296604	0.00335954			157.241	0.107223	0.148892		323.045	0.178715	0.159539
GLSZM	LZLGE	Large zone low grey level emphasis	243.727	0.576116	0.397988		0.0162427	0.993362	0.143871			25.0697	1.89705	0.865316		0.0224879	2.05714	0.834474			16.4892	0.66391	0.231955		2.87694	0.00568371	6.60823e-06			7.25195	0.691209	0.370691		2.66612	0.0617637	0.00168241
GLSZM	LZHGE	Large zone high grey level emphasis	2.15139e+06	0.443737	0.384354		115813	0.729179	0.073799			1.83012e+06	0.219225	0.139886		224692	0.569619	0.484106			95984.1	0.723767	0.384625		1406.21	0.867796	0.348269			48446.9	0.412385	-0.0235738		18990	1.02481	0.118029
GLSZM	GLN	Grey level non-uniformity	11.7014	0.362041	0.39064		14.9426	0.940787	0.884107			8.54803	0.879034	0.984519		12.4423	0.905802	0.986612			9.44898	0.568462	0.742656		6.04746	1.09304	0.885705			5.64703	0.969615	0.992834		9.21748	0.858991	0.984087
GLSZM	ZSN	Zone size non-uniformity	19.274	0.509647	0.386659		231.626	0.846641	0.699595			49.6985	0.831362	0.888079		222.874	0.76492	0.959423			46.332	0.450404	0.278062		91.3277	1.02982	0.786888			26.0808	1.12588	0.983122		63.1069	1.08232	0.990994
GLSZM	ZP	Zone percentage	0.0281089	-0.236583	0.168309		0.392739	-0.261522	0.287429			0.0380444	-0.00213592	1.36185e-05		0.420588	-0.386118	0.698768			0.110243	-0.109221	0.0516816		0.432367	-0.200816	0.187766			0.180692	-0.152453	0.095951		0.502598	-0.269327	0.673857
Metastasis
			T1 Control									T1 Diseased									T2 Control									T2 Diseased
			AR				LRR					AR				LRR					AR				LRR					AR				LRR
Matrix group	Texture index abbreviation	Texture index	a	k	R2		a	k	R2			a	k	R2		a	k	R2			a	k	R2		a	k	R2			a	k	R2		a	k	R2
GLCM	Jmax	Joint maximum	0.291992	-0.247428	0.137805		0.00851113	0.187263	0.0384284			0.0920048	-0.0732693	0.0258807		0.0094406	0.154669	0.169301			0.295397	-0.662987	0.273304		0.0221962	-0.231844	0.0373301			0.0905331	-0.302308	0.0887806		0.0103709	0.0401808	0.00678694
GLCM	Jvar	Joint variance	1.53818	0.248933	0.0568074		105.066	-0.208713	0.0715566			12.4053	0.0329384	0.0037161		139.928	-0.193256	0.269582			6.12954	0.119385	0.00691121		73.8775	0.0338007	0.00291317			31.4811	0.131838	0.102093		157.17	-0.00151135	1.92399e-05
GLCM	JEntropy	Joint entropy	3.54864	0.107269	0.158931		8.91861	0.00142385	0.000184493			6.08483	0.0182859	0.0251025		9.51396	-0.0202085	0.234019			4.26015	0.154541	0.249439		7.62989	0.0779438	0.209869			7.25532	0.0257195	0.0902685		9.29616	0.00477024	0.0083353
GLCM	Dissim	Dissimilarity	0.691152	0.098455	0.0912257		6.37988	-0.163929	0.229195			1.9797	-0.0364919	0.0199366		7.58218	-0.190301	0.723409			1.33706	0.138272	0.0515672		5.83734	0.00891062	0.000419979			3.70937	-0.0367107	0.0344713		9.26671	-0.140275	0.457076
GLCM	DiffVar	Difference variance	0.528069	0.212047	0.0855349		31.5747	-0.314427	0.269144			4.43904	-0.022716	0.00174974		50.9799	-0.291046	0.472687			3.81425	-0.00637711	1.58869e-05		46.5462	-0.16168	0.0545289			13.176	-0.00511018	0.000210873		75.9317	-0.197129	0.309926
GLCM	SumAverage	Sum average	19.1181	-0.0174389	0.012456		86.0462	-0.0420728	0.031985			16.1123	0.0256333	0.0164397		63.3043	-0.100147	0.225925			17.0131	0.136761	0.197244		26.3888	0.110406	0.0358139			30.9113	0.0687945	0.105849		51.063	0.0519106	0.0614618
GLCM	SumVar	Sum variance	5.25065	0.253269	0.0500741		344.72	-0.17298	0.0445094			40.467	0.0505306	0.00849944		449.165	-0.165334	0.196914			20.1635	0.101601	0.00442208		228.228	0.0394324	0.00360826			101.257	0.154815	0.122303		496.353	0.0273715	0.00557058
GLCM	Energy	Energy	0.160845	-0.350618	0.191826		0.00259302	0.251837	0.0665562			0.0423125	-0.169548	0.0429013		0.00220552	0.209361	0.334297			0.161041	-0.905127	0.302769		0.00781735	-0.296167	0.0449702			0.00961693	0.016539	-0.0329715		0.00221607	0.103599	0.0343764
GLCM	Contrast	Contrast	1.05481	0.18696	0.0744895		73.1414	-0.305671	0.238264			9.22499	-0.0607897	0.013387		112.38	-0.342148	0.614656			6.37597	0.0642048	0.00227355		85.3702	-0.0680233	0.00981149			29.8251	-0.043521	0.0171449		167.635	-0.218192	0.371982
GLCM	NormInvDiff	Normalized inverse difference	0.98311	-0.00192987	0.0960364		0.915144	0.0117093	0.229479			0.954619	0.00143472	0.019943		0.907252	0.0116181	0.712246			0.970513	-0.00627968	0.0772423		0.924386	-0.00162501	0.00222268			0.919639	0.00310456	0.0435048		0.886901	0.0123677	0.507526
GLCM	Homogeneity	Homogeneity	0.693253	-0.0408848	0.115545		0.156236	0.177162	0.209064			0.458094	0.0160772	0.0148415		0.16897	0.143741	0.670005			0.615183	-0.143193	0.200731		0.22102	-0.0189276	0.00119996			0.314543	0.0389303	0.0483782		0.14592	0.149959	0.519531
GLCM	InVar	Inverse variance	0.918607	0.0267801	0.141439		0.32387	0.172521	0.218432			0.775221	0.0157125	0.028398		0.344241	0.136476	0.693254			0.890702	-0.0558554	0.129349		0.452661	-0.0277842	0.00308065			0.560635	0.033519	0.0552824		0.296905	0.139897	0.539539
GLCM	Correlation	Correlation	0.554904	0.0959285	0.0560094		0.596449	0.0885958	0.0590766			0.579877	0.0611937	0.301097		0.607583	0.0537043	0.290007			0.457417	0.0794634	0.034573		0.474447	0.0669374	0.0273379			0.502375	0.102127	0.499918		0.511639	0.101942	0.502242
GLCM	AutoCorr	Autocorrelation	93.6258	-0.0340033	0.0127367		1925.55	-0.0709918	0.028039			72.5369	0.0809317	0.0478706		1136.04	-0.187238	0.210149			81.2587	0.231794	0.165627		230.519	0.188209	0.0387914			303.716	0.10783	0.0811007		856.549	0.0705604	0.0370028
GLCM	ClusterShade	Cluster shade	18.0107	0.336434	0.0266826		10395.2	-0.552914	0.0871813			245.487	-0.0980875	0.0090598		6890.09	-0.260047	0.111463			323.769	-0.0965818	0.00150406		8844.18	-0.371213	0.0847335			733.002	0.127248	0.0326733		9077.73	-0.119101	0.0440093
GLCM	ClusterProm	Cluster prominence	224.22	0.410465	0.0312093		716750	-0.53068	0.0849253			7604.37	0.0709313	0.00367379		690366	-0.308308	0.187707			9306.57	-0.0569098	0.000424623		549863	-0.272934	0.0458923			40691.3	0.223373	0.13683		915418	-0.0165907	0.00124766
GLCM	InfCorr1	First measure of information correlation	-0.156558	0.0811539	0.0213134		-0.224534	-0.263346	0.266736			-0.144152	0.0765448	0.18996		-0.220969	-0.100063	0.245238			-0.171138	-0.0563899	0.0110523		-0.301755	-0.332515	0.535604			-0.173227	0.0307905	0.0361428		-0.291262	-0.126597	0.432186
GLCM	InfCorr2	Second measure of information correlation	0.629081	0.0863625	0.0607571		0.929156	-0.0494455	0.155578			0.747056	0.0349128	0.177439		0.933451	-0.0190145	0.229276			0.679174	0.0204318	0.00469307		0.977094	-0.0691465	0.473983			0.805455	0.0176403	0.0973888		0.977703	-0.0250366	0.450136
GLRLM	SRE	Short runs emphasis	0.0129491	0.0992161	0.045281		0.00146132	-0.122173	0.00666325			0.0337776	-0.00347022	4.92726e-05		0.00501326	0.0144934	0.000422492			0.0201102	-0.449892	0.282746		0.023255	-0.257687	0.0315158			0.0119662	-0.181007	0.0768736		0.0170541	-0.431057	0.224452
GLRLM	LRE	Long runs emphasis	92.1667	-0.0367353	0.0153515		1932.81	-0.0767033	0.0358494			72.8729	0.0906702	0.0915602		1155.37	-0.178534	0.21383			88.2111	0.241424	0.174874		284.973	0.181438	0.0463695			316.77	0.0757791	0.0443779		969.21	0.0187746	0.00279547
GLRLM	GLN	Grey level non-uniformity	28.4825	0.660282	0.821509		90.8484	0.576926	0.914631			28.3809	0.777209	0.958875		86.1313	0.609955	0.938291			21.0687	0.662223	0.805957		36.3328	0.599729	0.882079			30.6086	0.603197	0.944281		41.417	0.57446	0.954361
GLRLM	RLN	Run length non-uniformity	17.463	0.530784	0.769557		4.47311	0.717997	0.677023			11.334	0.557707	0.863595		4.45809	0.672952	0.95315			8.40202	0.342165	0.486825		3.51309	0.371081	0.376702			3.08192	0.57172	0.844618		1.55151	0.654389	0.893005
GLRLM	RP	Run percentage	0.415692	0.285974	0.731787		0.125201	0.33846	0.780767			0.437225	0.199777	0.589294		0.142509	0.327242	0.933953			0.523086	0.0918261	0.0297874		0.283877	0.0606847	0.0131934			0.295592	0.242946	0.671664		0.163298	0.285605	0.819281
GLRLM	LGRE	Low grey level run emphasis	0.664078	0.0393942	0.177421		0.961733	-0.0124469	0.189566			0.817742	-0.00506097	0.0117008		0.95543	-0.0155543	0.642403			0.775424	0.0437014	0.160916		0.949464	-0.00208198	0.00247072			0.890714	-0.00185307	0.0028276		0.968478	-0.0118725	0.516621
GLRLM	HGRE	High grey level run emphasis	4.85739	-0.128092	0.120835		1.16453	0.0538219	0.182271			2.35228	0.0272387	0.0218568		1.2053	0.0651456	0.598209			3.1071	-0.178995	0.10928		1.23637	0.0135627	0.00511221			1.79873	0.0138381	0.0035763		1.13552	0.057015	0.546122
GLRLM	SRLGE	Short run low grey level emphasis	0.00896647	0.148465	0.0716098		0.00146389	-0.164711	0.0094431			0.028831	-0.0363439	0.0051667		0.0047229	0.00108323	5.17986e-06			0.0147027	-0.383113	0.295597		0.0217599	-0.270181	0.035962			0.00953175	-0.14068	0.0603329		0.0159301	-0.429024	0.226649
GLRLM	SRHGE	Short run high grey level emphasis	0.0560267	-0.0634844	0.0235024		0.00156062	-0.0364046	-0.000523668			0.0728061	0.113826	0.0384631		0.00640497	0.0725258	0.00922502			0.0750105	-0.70041	0.192142		0.0307585	-0.213115	0.0172223			0.0122823	0.00395426	-0.0225865		0.0221994	-0.426792	0.209307
GLRLM	LRLGE	Long run low grey level emphasis	60.1478	0.00248734	6.66793e-05		1847.79	-0.0877206	0.0496288			60.8707	0.0895629	0.0783596		1110.18	-0.192117	0.23985			74.6455	0.256149	0.162365		278.142	0.178029	0.0441622			288.006	0.0659298	0.0353058		938.472	0.00609113	0.000304908
GLRLM	LRHGE	Long run high grey level emphasis	471.482	-0.160709	0.103391		2308.77	-0.0307632	0.00445062			159.29	0.0999274	0.097143		1352.47	-0.119748	0.107844			200.004	0.165013	0.197621		315.037	0.197386	0.0579382			520.899	0.159567	0.0945116		1121.2	0.0743007	0.0365264
GLSZM	SZE	Small zone emphasis	0.505885	0.0629678	0.123461		0.700373	-0.028001	0.176072			0.52529	0.0301717	0.22314		0.704231	-0.0227266	0.347079			0.492012	0.0491667	0.0438617		0.698705	-0.0161789	0.0268802			0.522129	0.0402	0.119103		0.724685	-0.0261887	0.340608
GLSZM	LZE	Large zone emphasis	13635.5	0.804613	0.669969		2.73307	2.68985	0.477367			9741.76	0.533034	0.47029		96.8254	1.0469	0.678589			2138.67	0.548231	0.118707		25.1501	1.1203	0.0819665			673.516	0.662686	0.206703		88.0082	0.742304	0.21171
GLSZM	LGZE	Low grey level zone emphasis	0.0232468	0.181321	0.0224544		0.00343216	-0.214163	0.0150986			0.0428137	0.0146418	0.00122977		0.00732609	0.0174566	0.000642861			0.0186597	-0.570993	0.311607		0.034914	-0.356292	0.059212			0.0160248	-0.242138	0.120758		0.0225103	-0.510302	0.31398
GLSZM	HGZE	High grey level zone emphasis	88.9372	-0.0472277	0.0187693		1883.13	-0.100634	0.0685958			89.8039	0.091734	0.0794971		1235.75	-0.166325	0.264562			138.901	0.187606	0.0647474		361.662	0.161794	0.0586844			324.687	0.0876543	0.0953006		944.654	0.0390386	0.022534
GLSZM	SZLGE	Small zone low grey level emphasis	0.0116539	0.197713	0.0277994		0.00259417	-0.259996	0.0274325			0.0174417	0.0980178	0.0543349		0.00484552	0.00402287	5.77795e-05			0.00781079	-0.39685	0.164701		0.0203132	-0.320731	0.0547093			0.00624263	-0.101915	0.0258216		0.0139622	-0.550707	0.393388
GLSZM	SZHGE	Small zone high grey level emphasis	46.0824	0.028949	0.00633095		1287.11	-0.121713	0.110766			48.0945	0.120317	0.116131		893.387	-0.195557	0.345626			82.0854	0.165419	0.032634		298.288	0.115245	0.0298578			193.115	0.0914863	0.102678		712.129	0.00630838	0.000611946
GLSZM	LZLGE	Large zone low grey level emphasis	140.854	0.865362	0.734605		0.00253479	2.50649	0.264704			3047.08	0.369419	0.0733412		0.641424	1.00621	0.464883			31.2295	0.589599	0.0609149		1.12845	0.935389	0.0524071			11.2224	0.503004	0.0708026		0.188075	0.677966	0.186411
GLSZM	LZHGE	Large zone high grey level emphasis	1.33509e+06	0.800213	0.586796		2697.51	2.97049	0.540811			320146	0.732899	0.422131		113005	0.8312	0.354574			148327	0.617667	0.196189		1372.79	1.16251	0.201374			307388	0.616103	0.444257		129809	0.651763	0.298109
GLSZM	GLN	Grey level non-uniformity	7.79713	0.869244	0.614582		19.4632	0.804525	0.80769			7.07333	0.978653	0.935258		11.7732	0.941774	0.946697			4.0355	1.07504	0.873004		7.07703	1.02654	0.905006			4.0994	0.987326	0.947149		4.74138	0.987274	0.97157
GLSZM	ZSN	Zone size non-uniformity	8.17926	1.17069	0.874224		282.011	0.758487	0.674139			6.90541	1.3891	0.843991		258.986	0.78823	0.947852			14.288	0.962239	0.626811		93.313	1.01765	0.790687			32.5154	1.00171	0.872573		164.249	0.777712	0.929924
GLSZM	ZP	Zone percentage	0.0260392	-0.127806	0.104915		0.420247	-0.271139	0.455402			0.0961297	-0.204456	0.18579		0.457386	-0.314284	0.874076			0.0786805	-0.0402846	0.00292964		0.425659	-0.167096	0.0864721			0.21925	-0.146672	0.216433		0.532652	-0.240322	0.719142
MS
			T1 Control									T1 Diseased									T2 Control									T2 Diseased
			AR				LRR					AR				LRR					AR				LRR					AR				LRR
Matrix group	Texture index abbreviation	Texture index	a	k	R2		a	k	R2			a	k	R2		a	k	R2			a	k	R2		a	k	R2			a	k	R2		a	k	R2
GLCM	Jmax	Joint maximum	0.217155	0.0587512	0.00539885		0.00977512	-0.296592	0.0923528			0.154945	-0.0867067	0.0154025		0.0116529	0.106145	0.0203875			0.152005	-0.110972	0.00832641		0.0197802	-0.634067	0.262469			0.112613	-0.40941	0.161703		0.0213395	-0.290391	0.0926498
GLCM	Jvar	Joint variance	2.00581	-0.567587	0.0892659		88.2758	-0.0443318	0.00268696			5.89142	0.0362554	0.000308402		115.51	-0.154685	0.0500786			7.27297	-0.489661	0.0262163		76.2605	0.351375	0.110522			28.0487	0.0652804	0.00391169		171.809	-0.0309914	0.00233955
GLCM	JEntropy	Joint entropy	3.80824	-0.0108553	0.000922541		8.75724	0.061436	0.231278			4.96324	0.0272252	0.0122838		8.74047	0.00885829	0.00957187			4.65401	0.0725456	0.0277767		7.72713	0.134195	0.493567			6.1238	0.0695374	0.104206		7.95729	0.0772074	0.466175
GLCM	Dissim	Dissimilarity	0.823395	-0.199371	0.125746		6.62748	-0.107341	0.0534128			1.22556	-0.00999854	0.000208958		6.32533	-0.21612	0.330221			1.57749	-0.0634228	0.00385072		6.41921	0.168329	0.0781924			2.91679	-0.0287667	0.00325267		8.10684	-0.115311	0.137002
GLCM	DiffVar	Difference variance	0.840871	-0.561402	0.151899		36.8475	-0.417339	0.156606			2.02443	0.00080977	2.05206e-07		35.7807	-0.315191	0.208736			3.53743	-0.424004	0.0289516		41.4326	0.215308	0.0698203			11.2237	-0.0803768	0.00884673		79.9437	-0.273968	0.243984
GLCM	SumAverage	Sum average	18.642	0.00448631	0.00013799		76.7307	0.00147816	1.86451e-05			18.071	-0.0152482	0.00244362		70.2837	0.0271996	0.00780527			20.3536	0.0318723	0.00819047		27.5429	0.400991	0.255824			25.1061	0.0404801	0.0119087		26.739	0.218294	0.182832
GLCM	SumVar	Sum variance	6.57508	-0.619775	0.0881623		279.543	-0.0166047	0.000306086			19.6777	0.0425371	0.00038265		383.127	-0.117128	0.0268693			24.7486	-0.622913	0.0349137		237.449	0.340489	0.0866309			89.4581	0.100815	0.00827235		526.683	0.0280415	0.00156084
GLCM	Energy	Energy	0.122661	-0.0713726	0.00629497		0.00317368	-0.313438	0.0860671			0.0660576	-0.0938546	0.0121397		0.00341304	0.155817	0.0305704			0.0797871	-0.3444	0.0427899		0.00676907	-0.789142	0.294875			0.0413256	-0.463471	0.137427		0.00625541	-0.328526	0.093667
GLCM	Contrast	Contrast	1.66316	-0.591229	0.173521		85.1054	-0.333751	0.120288			3.98576	-0.00177535	5.31507e-07		79.098	-0.38927	0.285853			7.34017	-0.395953	0.0264376		92.2357	0.243714	0.067869			22.1221	-0.0774133	0.00809466		158.437	-0.264353	0.207561
GLCM	NormInvDiff	Normalized inverse difference	0.980125	0.00311043	0.112999		0.912742	0.00711712	0.0388932			0.97083	0.000330988	0.000322951		0.91683	0.0144904	0.325182			0.963477	0.00152662	0.00196567		0.917659	-0.0163475	0.0830881			0.936494	0.00153964	0.00242787		0.90099	0.00869815	0.111392
GLCM	Homogeneity	Homogeneity	0.657763	0.0458827	0.0784058		0.161595	0.0288613	0.00360961			0.56712	0.00630123	0.000956642		0.179193	0.175144	0.292181			0.529732	-0.0189473	0.00171234		0.198277	-0.172559	0.0702748			0.408507	-0.0162725	0.00246776		0.200869	0.0219884	0.00523102
GLCM	InVar	Inverse variance	0.940292	0.0128246	0.0163746		0.332561	0.0377447	0.00664059			0.901617	0.00845493	0.00439266		0.369091	0.169225	0.294354			0.837349	-0.0118713	0.00170765		0.404759	-0.161148	0.0689578			0.688943	0.0119196	0.00251804		0.402251	0.0274449	0.00973518
GLCM	Correlation	Correlation	0.484176	0.170018	0.0792718		0.518651	0.176901	0.103254			0.627708	0.0467865	0.0776583		0.662135	0.0565056	0.122463			0.427129	0.125388	0.0304214		0.44017	0.118874	0.0293048			0.534876	0.128491	0.170872		0.537445	0.129648	0.177244
GLCM	AutoCorr	Autocorrelation	91.8937	-0.0156035	0.000508568		1589.51	-0.0265511	0.00186481			89.6743	-0.0265375	0.00129384		1386.48	0.0357499	0.00491074			109.936	0.0394336	0.00303721		236.773	0.758966	0.230872			182.272	0.0928831	0.0166215		249.35	0.440077	0.182634
GLCM	ClusterShade	Cluster shade	18.871	-1.24344	0.111779		5009.23	-0.478752	0.0523527			131.044	-0.0800437	0.000358243		7536.27	-0.0599244	0.00306599			379.708	-1.99828	0.0920277		5357.81	0.110421	0.0041772			1298.91	0.0495181	0.00108066		17609.2	-0.100753	0.0103002
GLCM	ClusterProm	Cluster prominence	320.264	-2.43702	0.214466		432250	-0.598135	0.121036			5248.53	-0.0810711	0.00022551		600526	-0.0966083	0.00749977			12330.9	-2.40206	0.100295		404301	0.104532	0.00422357			48612.1	0.0976522	0.00323851		1.34516e+06	-0.0469284	0.00194992
GLCM	InfCorr1	First measure of information correlation	-0.135847	0.176044	0.040556		-0.242932	-0.43946	0.456087			-0.176176	0.0118715	0.00169954		-0.286289	-0.371642	0.682592			-0.172618	-0.0610809	0.0056016		-0.305163	-0.225946	0.14074			-0.227356	-0.0660577	0.0343254		-0.387429	-0.298305	0.590481
GLCM	InfCorr2	Second measure of information correlation	0.59303	0.124286	0.0590957		0.935536	-0.049061	0.197536			0.762157	0.0149261	0.0126441		0.96254	-0.0491131	0.48483			0.691009	0.00575184	0.000182787		0.953883	-0.0128695	0.0152893			0.849037	-0.00296164	0.000419452		0.995383	-0.035359	0.374977
GLRLM	SRE	Short runs emphasis	0.0159733	-0.162945	0.0321984		0.00188463	-0.515382	0.0908345			0.0187373	0.111874	0.035681		0.00377654	-0.214774	0.00859616			0.0118653	-0.149716	0.0379312		0.030495	-1.60656	0.388508			0.00895684	0.0643515	0.00464207		0.0308938	-0.37651	0.143658
GLRLM	LRE	Long runs emphasis	92.5476	-0.0295884	0.00184572		1635.84	-0.0420062	0.00538096			91.0756	-0.0274628	0.00123218		1431.39	0.0212369	0.001633			114.103	0.0776634	0.0125099		304.297	0.688368	0.256515			193.058	0.0902175	0.0159253		298.63	0.388541	0.17522
GLRLM	GLN	Grey level non-uniformity	29.2933	0.576035	0.598344		83.3544	0.69561	0.886476			45.9444	0.521426	0.702955		89.7982	0.617168	0.856437			26.2649	0.400825	0.496886		33.5072	0.712553	0.775212			41.8687	0.450767	0.622141		25.3703	0.882222	0.813832
GLRLM	RLN	Run length non-uniformity	19.2628	0.473739	0.687459		4.79906	0.522006	0.458575			15.253	0.620374	0.822591		4.30482	0.845293	0.879519			7.11468	0.463245	0.304795		2.93133	0.292459	0.175192			6.79949	0.395502	0.466223		2.53339	0.564428	0.591965
GLRLM	RP	Run percentage	0.450863	0.237881	0.248595		0.142903	0.256248	0.273965			0.465224	0.276615	0.546661		0.148076	0.313244	0.585014			0.479815	0.128065	0.0543755		0.280929	-0.235489	0.116614			0.308879	0.277628	0.27894		0.226741	0.136528	0.0844999
GLRLM	LGRE	Low grey level run emphasis	0.701091	-0.0377908	0.0627679		0.957684	-0.000727921	0.000717559			0.757312	-0.00492596	0.00227025		0.952181	-0.0155467	0.318626			0.815992	-0.00658557	0.00190673		0.95498	0.00639803	0.0308957			0.864067	-0.00104344	0.000211901		0.950422	-0.00394405	0.0252313
GLRLM	HGRE	High grey level run emphasis	3.84626	0.166367	0.0954843		1.18447	0.0048855	0.00199882			2.94385	0.0658148	0.0260555		1.2159	0.0638255	0.322692			2.43074	0.0462736	0.00591176		1.21574	-0.032966	0.042371			1.91669	0.0104349	0.0010441		1.23846	0.0165562	0.0223485
GLRLM	SRLGE	Short run low grey level emphasis	0.0108453	-0.14207	0.0286955		0.00182192	-0.514784	0.0915403			0.0146047	0.11988	0.0423977		0.00351996	-0.215918	0.00930075			0.00930853	-0.139639	0.0427163		0.0282124	-1.56926	0.400964			0.00736481	0.072338	0.00671534		0.0282929	-0.373031	0.156958
GLRLM	SRHGE	Short run high grey level emphasis	0.0546256	0.0728705	0.00391416		0.0021399	-0.503377	0.0865786			0.049936	0.151556	0.028245		0.00498234	-0.199385	0.0059217			0.0302272	-0.073377	0.00948312		0.0423382	-1.75403	0.337831			0.0201907	0.0490253	2.16294e-05		0.0438604	-0.380914	0.100494
GLRLM	LRLGE	Long run low grey level emphasis	63.9978	-0.0574064	0.00628742		1559.77	-0.0408872	0.00545738			70.722	-0.0392486	0.00164738		1361.89	0.00713855	0.000181358			97.7832	0.0563817	0.00509452		298.244	0.683087	0.255392			176.285	0.082397	0.0125218		296.362	0.366955	0.168396
GLRLM	LRHGE	Long run high grey level emphasis	377.371	0.0880618	0.0111577		1969.88	-0.0439696	0.00449231			255.87	0.0379459	0.00597642		1746.1	0.0768773	0.0229549			234.655	0.178117	0.0736249		331.627	0.707578	0.259586			297.472	0.126441	0.0397338		310.96	0.474737	0.19757
GLSZM	SZE	Small zone emphasis	0.537086	0.049503	0.0566266		0.707925	-0.0208766	0.0307873			0.500597	0.077983	0.154948		0.698988	-0.0449769	0.33639			0.510777	-0.0361627	0.0129523		0.704065	0.0018668	0.000197428			0.538881	0.0295351	0.0299893		0.709935	-0.0222233	0.0931079
GLSZM	LZE	Large zone emphasis	12114.1	1.03337	0.647282		15.4321	0.435404	0.0181049			740.366	2.03218	0.975795		1.98657	2.66813	0.984216			427.45	2.16861	0.240093		13.6396	0.150237	0.00146039			16.6402	2.41751	0.413221		24.9727	0.430259	0.0274628
GLSZM	LGZE	Low grey level zone emphasis	0.0349649	-0.581809	0.0732688		0.00471989	-0.785021	0.162663			0.0361024	0.235868	0.111934		0.00626239	-0.158821	0.0122622			0.0107298	-0.165476	0.0365138		0.047396	-1.69802	0.512373			0.00143864	1.10075	0.158852		0.0323237	-0.4042	0.187121
GLSZM	HGZE	High grey level zone emphasis	89.7787	-0.0415087	0.00309599		1589.12	-0.0567472	0.0109111			94.9238	-0.0715532	0.00423803		1391.64	0.00569312	0.000152663			151.057	0.016612	0.000273396		306.442	0.749725	0.336665			299.62	0.0300584	0.00223684		519.827	0.192319	0.107351
GLSZM	SZLGE	Small zone low grey level emphasis	0.0181232	-0.448838	0.0540498		0.00415648	-0.888282	0.169812			0.0185027	0.227626	0.106878		0.00414435	-0.123415	0.0104427			0.00495383	-0.124534	0.0267891		0.0345528	-1.82258	0.512494			0.00122878	0.805746	0.130578		0.0195289	-0.411503	0.186628
GLSZM	SZHGE	Small zone high grey level emphasis	48.5568	0.0175263	0.000544858		1095.48	-0.0657897	0.0185024			50.9087	-0.00930083	4.97555e-05		962.615	-0.0386574	0.00741386			94.6178	-0.16439	0.012935		253.72	0.686125	0.310554			176.668	0.0430003	0.00367603		432.201	0.116786	0.0490614
GLSZM	LZLGE	Large zone low grey level emphasis	138.367	1.10479	0.46878		0.0164166	0.137899	0.0022172			25.1698	1.91428	0.938353		0.00846177	2.19867	0.77585			10.084	1.48959	0.224665		0.40419	-0.538049	0.0148917			0.112708	2.96487	0.295677		1.75347	-0.0407603	0.000148752
GLSZM	LZHGE	Large zone high grey level emphasis	1.27065e+06	0.90041	0.533391		33385.1	0.304592	0.00569566			163748	1.52689	0.920739		143785	0.842059	0.298954			10475.1	3.3512	0.224623		1277.42	1.0975	0.218283			3265.26	2.10539	0.473297		357.459	2.15112	0.229653
GLSZM	GLN	Grey level non-uniformity	9.73909	0.487035	0.344199		19.1316	0.84025	0.90697			6.91595	0.92713	0.914868		16.0434	0.830419	0.965644			4.50535	1.10812	0.700523		7.76593	0.949964	0.785257			6.32912	0.810188	0.81887		6.00694	0.973425	0.943348
GLSZM	ZSN	Zone size non-uniformity	13.0276	0.694675	0.412017		293.971	0.85136	0.751183			29.2419	0.626434	0.341798		283.666	0.591474	0.817048			12.2571	0.75309	0.212259		90.5238	1.23192	0.74117			44.0593	0.722713	0.418821		105.131	0.954148	0.928687
GLSZM	ZP	Zone percentage	0.039775	-0.757743	0.310297		0.439487	-0.193513	0.194739			0.0598067	-0.394613	0.0860172		0.422155	-0.40454	0.671437			0.12876	-0.645943	0.163469		0.503522	-0.151275	0.0988552			0.190279	-0.226348	0.110901		0.48085	-0.228683	0.416655
ALL
			T1 Control									T1 Diseased									T2 Control									T2 Diseased
			AR				LRR					AR				LRR					AR				LRR					AR				LRR
Matrix group	Texture index abbreviation	Texture index	a	k	R2		a	k	R2			a	k	R2		a	k	R2			a	k	R2		a	k	R2			a	k	R2		a	k	R2
GLCM	Jmax	Joint maximum	0.245931	-0.153401	0.050872		0.00887167	0.0853401	0.00840121			0.153569	-0.148232	0.0885763		0.0110922	0.151023	0.0774704			0.191883	-0.379656	0.146323		0.0198881	-0.218374	0.0349176			0.0963431	-0.297713	0.15328		0.0167159	-0.0902706	0.0176532
GLCM	Jvar	Joint variance	1.59883	0.202824	0.02768		93.6587	-0.108566	0.0224793			5.63626	0.200414	0.0502976		117.096	-0.19278	0.138968			6.81224	0.217886	0.0132401		93.9407	0.00145666	3.6385e-06			23.4873	0.182085	0.104471		157.342	-0.0311281	0.00515309
GLCM	JEntropy	Joint entropy	3.66833	0.0882916	0.0925718		8.89509	0.0128912	0.0141585			4.92672	0.0612916	0.143867		8.8767	-0.00666805	0.0133881			4.51662	0.133547	0.194968		7.83758	0.0691381	0.195631			6.27145	0.0633231	0.251408		8.45906	0.0320885	0.230859
GLCM	Dissim	Dissimilarity	0.741551	0.0319418	0.00624983		6.53894	-0.180363	0.202037			1.22515	0.0708267	0.0367743		6.32713	-0.173485	0.418805			1.48254	0.110697	0.0270036		6.80596	-0.0488008	0.0109019			2.8325	0.0259907	0.00867357		8.19276	-0.120482	0.278374
GLCM	DiffVar	Difference variance	0.626062	0.0553055	0.00364181		34.039	-0.399584	0.245145			1.96797	0.170076	0.0385883		36.1495	-0.250158	0.243125			3.67887	0.109911	0.00423546		51.3624	-0.130532	0.0374483			9.70942	0.0643356	0.0179217		72.5765	-0.211919	0.268902
GLCM	SumAverage	Sum average	18.8195	-0.010881	0.00217822		81.3813	-0.00854467	0.00102481			17.7299	-0.00463118	0.000628167		75.9844	-0.10206	0.178525			19.5078	0.0698505	0.0602305		30.1179	0.0653926	0.0120487			24.0063	0.110436	0.18582		30.5345	0.168624	0.26122
GLCM	SumVar	Sum variance	5.28842	0.227115	0.030124		302.188	-0.0626357	0.00654981			18.674	0.209875	0.0527759		388.463	-0.172728	0.105402			22.0466	0.219591	0.0118182		292.132	0.00996552	0.000150933			75.2488	0.204816	0.118605		488.607	0.0057098	0.00015265
GLCM	Energy	Energy	0.137652	-0.272898	0.111673		0.00275902	0.129006	0.0164956			0.0675639	-0.174916	0.0843693		0.00335836	0.158698	0.0803868			0.0949608	-0.547994	0.17806		0.00673107	-0.28146	0.0441197			0.0377472	-0.40854	0.195869		0.00480753	-0.112745	0.0203825
GLCM	Contrast	Contrast	1.24417	0.035773	0.00161025		79.6778	-0.383642	0.23101			3.98126	0.135551	0.0227235		80.3342	-0.316726	0.339328			6.75007	0.114952	0.00557951		106.232	-0.118143	0.0257735			20.2253	0.0414485	0.0073055		153.637	-0.239346	0.288926
GLCM	NormInvDiff	Normalized inverse difference	0.981757	-0.000602842	0.00666992		0.913862	0.0125132	0.192143			0.970924	-0.00219743	0.0377425		0.91855	0.00998394	0.410192			0.966101	-0.0046451	0.035062		0.912909	0.00356179	0.00806756			0.938073	-0.00173544	0.00940536		0.900247	0.00893393	0.268098
GLCM	Homogeneity	Homogeneity	0.67597	-0.0164573	0.0141549		0.157803	0.162259	0.157835			0.568825	-0.0271742	0.0385186		0.183279	0.139213	0.482927			0.557415	-0.0900719	0.0879053		0.196707	0.0354899	0.00429531			0.401186	-0.0268825	0.0186983		0.180827	0.091757	0.215314
GLCM	InVar	Inverse variance	0.932969	0.0175052	0.0538225		0.326656	0.159177	0.1641			0.904981	-0.0179412	0.0363511		0.377916	0.127999	0.479381			0.85274	-0.0346271	0.0388166		0.403232	0.0274619	0.00300336			0.698126	-0.0200437	0.0181048		0.36884	0.0812073	0.209812
GLCM	Correlation	Correlation	0.525774	0.149125	0.11992		0.565064	0.140595	0.129446			0.613469	0.0371106	0.109162		0.655473	0.0294085	0.0813181			0.47162	0.0860979	0.0350517		0.484308	0.0783762	0.0314074			0.540459	0.0805857	0.227713		0.543821	0.0835211	0.249372
GLCM	AutoCorr	Autocorrelation	92.2928	-0.0315117	0.00515743		1754.01	-0.0182217	0.00141044			84.2833	0.0214452	0.00294371		1547.26	-0.156276	0.147834			102.142	0.135459	0.0536455		303.748	0.104033	0.00992197			173.148	0.211236	0.179497		363.509	0.265812	0.211197
GLCM	ClusterShade	Cluster shade	17.9713	0.271863	0.012889		6424.96	-0.221284	0.0158435			113.023	0.152972	0.00726187		7435.8	-0.223131	0.0781611			298.986	0.256728	0.00705449		8190.59	-0.0786343	0.00284487			1090.76	0.061956	0.00491595		15919.1	-0.1931	0.0680045
GLCM	ClusterProm	Cluster prominence	226.662	0.337977	0.0159634		487582	-0.260456	0.0241155			3844.14	0.233423	0.00878051		617007	-0.245417	0.0904928			8943.69	0.334527	0.00895446		579596	-0.0463312	0.00089517			37557.6	0.226151	0.0695989		1.21215e+06	-0.0991614	0.0196995
GLCM	InfCorr1	First measure of information correlation	-0.148772	0.161022	0.0724553		-0.226928	-0.258369	0.264508			-0.165016	0.0235816	0.0147284		-0.266241	-0.25069	0.482889			-0.183397	-0.0739525	0.0192238		-0.321027	-0.322889	0.446975			-0.210114	-0.0477041	0.040118		-0.353911	-0.242853	0.54169
GLCM	InfCorr2	Second measure of information correlation	0.618633	0.120477	0.109621		0.933411	-0.0432179	0.159059			0.74175	0.0270583	0.0866472		0.941033	-0.0310961	0.317405			0.713201	0.00432209	0.000211401		0.982657	-0.0622063	0.413536			0.824545	0.00384628	0.001983		0.982184	-0.032833	0.405967
GLRLM	SRE	Short runs emphasis	0.0152023	-0.0158446	0.000464314		0.00159685	-0.276201	0.0337358			0.0199798	0.128939	0.0559761		0.00276471	0.181734	0.026352			0.0124295	-0.136616	0.0657992		0.0232741	-0.332302	0.0414812			0.00940636	-0.0386627	0.0131693		0.0269792	-0.367565	0.226597
GLRLM	LRE	Long runs emphasis	92.1434	-0.0415828	0.00911877		1784.1	-0.0295343	0.00412377			84.5931	0.033904	0.00769354		1586.11	-0.159484	0.153864			109.783	0.155974	0.0674115		388.069	0.0780002	0.00725403			190.282	0.171323	0.137504		425.545	0.212797	0.156725
GLRLM	GLN	Grey level non-uniformity	37.2493	0.487943	0.705547		88.6174	0.603328	0.899242			68.7275	0.56776	0.886068		89.8061	0.604283	0.941341			29.7951	0.44187	0.71022		35.6711	0.604673	0.877037			58.9165	0.456442	0.791528		36.0189	0.627657	0.905289
GLRLM	RLN	Run length non-uniformity	20.1602	0.429217	0.725149		4.55609	0.674326	0.651439			20.1539	0.444301	0.791617		5.59443	0.644932	0.910816			8.08561	0.33425	0.465995		3.05988	0.427227	0.436729			7.53285	0.363028	0.687989		2.21079	0.585014	0.871096
GLRLM	RP	Run percentage	0.434393	0.270362	0.558123		0.13329	0.306438	0.61403			0.49594	0.180908	0.516585		0.138745	0.352048	0.865356			0.465233	0.142987	0.079859		0.251456	0.100303	0.0250591			0.349967	0.208558	0.500416		0.189292	0.258883	0.564282
GLRLM	LGRE	Low grey level run emphasis	0.680531	0.0151431	0.0184044		0.959937	-0.0106947	0.140796			0.753691	0.0133957	0.045391		0.952983	-0.0161721	0.543493			0.800771	0.0243897	0.0624913		0.956031	-0.00549809	0.0215921			0.862839	0.00595181	0.0222334		0.956864	-0.00845827	0.257885
GLRLM	HGRE	High grey level run emphasis	4.31179	-0.0241685	0.00358069		1.17308	0.0461243	0.148481			3.06402	-0.0282955	0.0153908		1.21088	0.0694025	0.5135			2.65095	-0.0841491	0.0373848		1.2074	0.0239598	0.0205247			1.92351	-0.0079193	0.00149919		1.19541	0.0419691	0.279729
GLRLM	SRLGE	Short run low grey level emphasis	0.0108879	-0.000540147	1.09172e-06		0.00154708	-0.281712	0.0384364			0.0160252	0.120166	0.0472655		0.00261992	0.164372	0.0216345			0.0100192	-0.14447	0.0658289		0.0217486	-0.343153	0.0469393			0.00816279	-0.0428135	0.00978202		0.0249738	-0.370619	0.244255
GLRLM	SRHGE	Short run high grey level emphasis	0.0566528	-0.0371551	0.00303356		0.00173725	-0.197304	0.0168632			0.0494175	0.18913	0.0910422		0.00337563	0.266624	0.0507777			0.0290665	-0.0264841	-0.00052118		0.0311806	-0.298411	0.0259214			0.017733	-0.0195425	-0.00163697		0.0373032	-0.360291	0.163795
GLRLM	LRLGE	Long run low grey level emphasis	61.9614	-0.0291718	0.00408305		1703.03	-0.0394558	0.00792696			64.3636	0.0529591	0.0132192		1503.4	-0.168201	0.166373			93.3359	0.16987	0.0649485		380.057	0.0728691	0.00631964			174.351	0.160254	0.122976		415.842	0.19806	0.143934
GLRLM	LRHGE	Long run high grey level emphasis	413.199	-0.0600906	0.0106446		2141.52	0.012311	0.000526917			255.584	-0.0174268	0.00309697		1964.42	-0.123682	0.102792			238.802	0.0924898	0.0466487		423.584	0.100077	0.0120527			280.968	0.268088	0.176748		476.937	0.274933	0.188546
GLSZM	SZE	Small zone emphasis	0.520413	0.0376714	0.0392235		0.704827	-0.0345983	0.16024			0.51874	0.0426816	0.205386		0.691656	-0.0226665	0.260234			0.504628	0.04014	0.0230648		0.70708	-0.0174238	0.0346347			0.537391	0.0347596	0.112244		0.709191	-0.0207336	0.187863
GLSZM	LZE	Large zone emphasis	12830.8	0.860352	0.631018		1.64817	2.85816	0.41498			9565.95	0.629827	0.387638		127.34	1.02861	0.725554			1500.08	0.706801	0.145002		14.1613	1.25511	0.0895646			549.142	0.679338	0.228852		44.4702	0.840968	0.217346
GLSZM	LGZE	Low grey level zone emphasis	0.02815	0.0348731	0.000629884		0.0039824	-0.405584	0.0652213			0.0399225	0.0423987	0.00974878		0.00485932	0.138183	0.025272			0.0115793	-0.260667	0.10524		0.0366534	-0.532554	0.101509			0.00757979	0.0539329	0.00333986		0.028675	-0.378078	0.259692
GLSZM	HGZE	High grey level zone emphasis	88.5977	-0.0655364	0.0171142		1723.46	-0.0533158	0.0152437			84.4377	0.0942887	0.0358392		1533.98	-0.141686	0.160141			156.006	0.177999	0.0450533		429.908	0.142496	0.0391414			276.44	0.104749	0.0934105		565.22	0.153915	0.169771
GLSZM	SZLGE	Small zone low grey level emphasis	0.0145968	0.02271	0.000273369		0.00344192	-0.54525	0.100382			0.0192562	0.0815132	0.0361946		0.00337335	0.112553	0.020823			0.00533331	-0.179669	0.0556256		0.0250308	-0.645458	0.150301			0.00368606	0.0907382	0.0123263		0.017637	-0.391323	0.266846
GLSZM	SZHGE	Small zone high grey level emphasis	47.1175	-0.0139105	0.000713472		1181.52	-0.0795641	0.0393366			46.3941	0.122795	0.0484002		1047.19	-0.160591	0.214391			93.4394	0.164293	0.021854		352.814	0.10359	0.0215582			164.688	0.114275	0.101516		446.84	0.110881	0.0984112
GLSZM	LZLGE	Large zone low grey level emphasis	144.735	0.893731	0.555841		0.00250946	2.42983	0.23888			673.618	0.95429	0.214997		0.569541	1.18879	0.373309			18.444	0.782638	0.116986		0.726943	0.977792	0.0466305			12.6193	0.517903	0.108529		1.3018	0.216081	0.0124215
GLSZM	LZHGE	Large zone high grey level emphasis	1.26375e+06	0.827434	0.584072		1126.7	3.31676	0.431182			777473	0.526589	0.323253		158017	0.744924	0.350214			129998	0.691349	0.105435		1207.85	1.12605	0.219282			105052	0.839861	0.502029		53778.4	0.823394	0.25264
GLSZM	GLN	Grey level non-uniformity	7.39361	0.820837	0.545947		18.3425	0.833527	0.849163			4.48259	1.05991	0.941091		11.959	0.932987	0.959029			4.7695	0.984329	0.860391		6.92033	1.03078	0.897442			4.80615	0.968806	0.954804		6.31361	0.930723	0.97295
GLSZM	ZSN	Zone size non-uniformity	8.59677	1.10265	0.743597		284.563	0.757705	0.686532			1.87143	1.62473	0.814678		219.608	0.809627	0.942968			16.6258	0.933421	0.436033		103.851	0.969774	0.78008			27.5482	1.06059	0.895819		110.745	0.895154	0.894464
GLSZM	ZP	Zone percentage	0.0324973	-0.365134	0.189779		0.435774	-0.288854	0.408472			0.0563504	-0.121413	0.0266072		0.422248	-0.355147	0.740368			0.104172	-0.197009	0.0424266		0.48747	-0.240668	0.217689			0.179279	-0.129307	0.0904961		0.490965	-0.235585	0.62209

## Sheet: Colormaps
		B = 50										D = 64												B = 50										D = 64
		B = 60										D = 32
		B = 1										D = 1024
